# Supplementary material for: AAV2retro Enters Axons of Passage and Extensively Transduces Corticospinal Neurons After Injection into Spinal White Matter
Source: Brain Sci. 2025 Sep 28;15(10):1058. doi: 10.3390/brainsci15101058 (PMC12564753; doi:10.3390/brainsci15101058)
Supplement: Supplementary file 1 [file brainsci-15-01058-s001.zip]

Archive with 1 entries (1 files):
- brainsci-3761343-supplementary material 25-09-29.pdf
